# Supplementary material for: Cardamonin Inhibits the Nuclear Translocation and DNA Binding of RelA in the Tumor Necrosis Factor-α-Induced NF-κB Signaling Pathway in Human Lung Adenocarcinoma A549 Cells
Source: Molecules. 2025 Nov 7;30(22):4324. doi: 10.3390/molecules30224324 (PMC12655324; doi:10.3390/molecules30224324)
Supplement: Supplementary file 1 [file molecules-30-04324-s001.zip]

Archive with 1 entries (1 files):
- Supplementary Raw Data_20251111(revised).pdf
